# Supplementary material for: Myokine Response to High-Intensity Interval vs. Resistance Exercise: An Individual Approach
Source: Front Physiol. 2018 Dec 3;9:1735. doi: 10.3389/fphys.2018.01735 (PMC6286984; doi:10.3389/fphys.2018.01735)
Supplement: Supplementary file 1 [file Table_1.XLSX]

## Sheet: Descriptive
Subject	age	Height	Weight	BMI	Fat (%)	Fat (kg)	Muscle (kg)	VO2max (L)	VO2max (relative)
1	25	173	73.7	24.62	23.9	16.68	53.2	3.27	44
2	22	178	68	21.46	16.7	10.84	54	3.47	49
3	22	173	65	21.72	12.1	7.45	54.2	3.57	56
4	22	176	66.2	21.37	21.5	16.8	61.3	3.55	43
5	22	176	66.2	21.37	12.8	8.14	55.6	3	45
6	23	175	69.3	22.63	16.4	10.94	55.8	3.94	57
7	24	185	85	24.84	23.5	19	62	3.74	44
8	21	176	77.2	24.92	10.4	7.75	67.1	3.73	49
9	24	170	62	21.45	14.8	9	51.7	3.48	56
10	21	176.2	71.5	23.03	13.4	9.32	60.2	3.5	49
11	21	176.7	76.2	24.41	14.8	10.9	62.7	3.53	46
12	24	171	63.6	21.75	8.6	5.26	56.1	3.44	54
13	25	175	61	19.92	16.2	9.3	48.1	2.84	47
14	26	171	58.7	20.07	12	6.77	49.7	2.61	45
15	23	175.4	66.9	21.75	17.2	11.09	53.6	3.07	46
16	22	177.5	71	22.54	10.6	7.38	62.4	3.48	49
17	23	178	73.2	23.1	13.5	9.71	62.2	3.68	49

## Sheet: HIIT1
Subject	FGF-21																Follistatin																Myostatin																Irisin
	Absolute							Relative							Peak	AUC	Absolute							Relative							Peak	AUC	Absolute							Relative							Peak	AUC	Absolute
	Pre	0	1	3	24	48	72	Pre	0	1	3	24	48	72			Pre	0	1	3	24	48	72	Pre	0	1	3	24	48	72			Pre	0	1	3	24	48	72	Pre	0	1	3	24	48	72			Pre
1	62.0376	23.0595	41.576	27.4129	41.576	64.9913	37.9241	100	37.1702	67.0174	44.1876	67.0174	104.761	61.1307	104.761	5382.99	109.928	126.951	184.755	573.982	244.354	129.375	263.336	100	115.485	168.069	522.142	222.285	117.691	239.552	522.142	17015.1	4.70469	8.99011	6.5898	5.85223	4.10036	3.84958	4.56337	100	191.088	140.069	124.391	87.1548	81.8243	96.9962	191.088	6824.87	13.6637
2	50.4015	15.8099	32.3616	57.0577	56.7663	39.606	39.0447	100	31.368	64.2076	113.206	112.628	78.5809	77.4672	113.206	6763.55	187.149	201.493	112.366	454.243	222.953	203.881	196.715	100	107.665	60.0409	242.717	119.131	108.94	105.112	242.717	9491.5	12.0024	10.3427	11.5503	13.9713	12.3697	10.5874	10.822	100	86.1718	96.2331	116.405	103.06	88.2111	90.1658	116.405	7044	12.8506
3	73.3581	75.7752	103.808	50.9766	67.963	67.0695	98.0751	100	103.295	141.509	69.4901	92.6454	91.4275	133.694	141.509	6946.15	187.149	129.375	119.667	131.798	172.77	143.89	386.073	100	69.1296	63.9419	70.4243	92.317	76.8851	206.292	206.292	7338.23	4.73499	4.51294	5.54637	4.40209	3.61939	4.42224	4.82597	100	95.3104	117.136	92.9693	76.4391	93.3948	101.921	117.136	6476.92	27.2926
4	132.794	34.8564	42.7055	27.6864	77.2919	104.449	75.7752	100	26.2484	32.1591	20.8491	58.2042	78.6548	57.0621	78.6548	4183.18	284.65	234.849	279.917	529.379	442.497	386.073	444.847	100	82.5044	98.3372	185.975	155.453	135.631	156.278	185.975	10955.6	4.25112	5.40394	4.31148	3.46954	4.16064	3.38971	5.17035	100	127.118	101.42	81.6148	97.8716	79.737	121.623	127.118	6729.54	13.7448
5	28.8851	27.5343	24.1472	27.1963	31.5815	23.1276	24.4867	100	95.3236	83.5974	94.1534	109.335	80.0676	84.7727	109.335	6654.75	959.028	872.499	698.731	1032.35	705.636	581.061	735.086	100	90.9774	72.8583	107.645	73.5782	60.5886	76.6491	107.645	5422.12	4.59749	6.57135	2.98257	6.98875	7.95841	3.96572	6.7064	100	142.934	64.8739	152.012	173.104	86.2584	145.871	173.104	9632.4	29.4234
6	77.2495	46.0263	33.6003	64.2545	182.021	126.724	121.574	100	59.5814	43.4958	83.1778	235.628	164.045	157.378	235.628	12178.8	244.996	269.055	181.058	648.95	246.599	654.078	283.519	100	109.82	73.9021	264.881	100.654	266.974	115.724	266.974	13272.7	5.17349	6.83047	3.19948	3.37627	3.61709	4.74889	4.20007	100	132.028	61.8437	65.261	69.9159	91.7928	81.1845	132.028	5659.63	18.844
7	29.2225	78.2832	89.7405	39.311	37.6323	69.705	40.3181	100	267.887	307.094	134.523	128.778	238.532	137.969	307.094	12419.5	301.229	302.841	21.5489	325.442	302.841	323.825	534.048	100	100.535	7.15365	108.038	100.535	107.501	177.29	177.29	8272.97	3.25137	4.53277	4.56512	2.5237	2.77759	2.10349	2.36264	100	139.411	140.406	77.6196	85.4285	64.6956	72.6661	140.406	5519.77	20.1105
8	14.4346	6.86776	11.2757	4.87852	14.4346	12.0057	12.2488	100	47.5785	78.116	33.7974	100	83.1729	84.8573	100	5794.07	170.821	151.207	190.308	243.924	144.636	129.233	35.5459	100	88.5178	111.408	142.795	84.6714	75.654	20.8089	142.795	5824.03	6.32272	8.36559	8.02321	8.37599	7.85774	6.57657	6.9537	100	132.31	126.895	132.474	124.278	104.015	109.98	132.474	8392.32	15.6303
9	14.4346	8.09906	9.32421	7.6074	9.07958	6.12508	10.0571	100	56.1086	64.5962	52.7025	62.9015	42.4333	69.6733	69.6733	4000.79	774.1	512.927	406.347	991.223	667.375	540.054	446.098	100	66.2611	52.4929	128.048	86.213	69.7654	57.628	128.048	5890.13	2.95874	3.29216	2.63593	3.05671	2.09934	2.90978	5.09463	100	111.269	89.0896	103.311	70.9538	98.3453	172.189	172.189	7400.37	30.0488
10	9.07958	4.87852	3.3619	2.33104	10.3011	8.09906	6.37302	100	53.7307	37.027	25.6734	113.453	89.2008	70.1907	113.453	5913.45	89.0346	89.0346	68.4931	82.2281	142.442	28.2325	75.3825	100	100	76.9287	92.3552	159.986	31.7096	84.6665	159.986	6604.18	6.94348	8.70947	8.03357	6.90264	6.38358	6.16066	6.99457	100	125.434	115.699	99.4117	91.9362	88.7258	100.736	125.434	6786.31	16.2049
11	21.2629	14.5318	23.3161	13.1058	25.3335	21.0035	14.2493	100	68.3432	109.656	61.637	119.144	98.7798	67.0147	119.144	6763.11	405.245	346.364	312.73	511.538	433.801	417.94	381.415	100	85.4701	77.1706	126.229	107.047	103.133	94.1196	126.229	7623.3	4.71678	5.96316	5.60145	4.60182	4.21656	5.15757	5.1997	100	126.424	118.756	97.5628	89.395	109.345	110.239	126.424	7321.85	22.3069
12	47.5165	24.0765	25.8329	22.8064	57.6454	29.5242	31.6992	100	50.6698	54.3663	47.9968	121.317	62.1346	66.712	121.317	5680.25	199.77	291.787	280.462	728.724	291.787	323.965	233.065	100	146.062	140.392	364.781	146.062	162.169	116.666	364.781	13057	4.51834	4.90532	5.04183	3.78174	3.46237	3.80239	3.27748	100	108.565	111.586	83.6976	76.6292	84.1546	72.5373	111.586	5798.5	16.8142
13	54.0619	51.8133	32.6577	23.3161	69.4395	110.033	49.1037	100	95.8406	60.4079	43.1285	128.444	203.531	90.8286	203.531	9499.19	194.72	206.479	170.913	354.343	231.414	127.12	116.278	100	106.039	87.7739	181.976	118.844	65.2837	59.7157	181.976	7234.8	5.1997	6.6393	5.63328	6.13413	5.76076	5.36854	4.07134	100	127.686	108.338	117.971	110.79	103.247	78.2994	127.686	7493.31	19.2218
14	177.924	74.0307	69.1182	135.712	289.132	196.733	252.852	100	41.6081	38.8471	76.2754	162.503	110.571	142.113	162.503	8971.63	486.76	375.201	462.293	1017.68	334.829	304.566	260.382	100	77.0813	94.9735	209.073	68.7872	62.57	53.493	209.073	6276.65	4.71224	5.42509	5.54846	6.51654	3.45386	6.01874	5.57315	100	115.127	117.746	138.29	73.2955	127.726	118.27	138.29	7958.31	18.3769
15	232.445	70.0382	149.119	109.691	166.302	313.242	150.475	100	30.1311	64.1523	47.19	71.5445	134.76	64.7359	134.76	6274.79	431.474	452.051	408.684	937.27	468.425	505.013	717.843	100	104.769	94.718	217.225	108.564	117.044	166.37	217.225	9940.72	10.3038	16.108	13.3136	10.2376	9.0329	8.27294	9.35781	100	156.331	129.211	99.3575	87.6658	80.2902	90.8191	156.331	6403.87	12.5321
16	21.9935	4.72749	5.8497	4.34614	22.3125	27.3704	10.4664	100	21.4949	26.5974	19.761	101.451	124.447	47.5886	124.447	6118.33	174.387	198.333	260.382	306.744	462.293	507.037	535.273	100	113.731	149.313	175.898	265.096	290.753	306.945	306.945	18929.7	6.14291	11.9853	7.25667	8.73553	7.90274	5.72144	5.06812	100	195.107	118.131	142.205	128.648	93.139	82.5037	195.107	8030.07	15.5623
17	70.0382	52.9203	36.9984	34.22	11.834	11.4938	19.7486	100	75.5592	52.826	48.859	16.8965	16.4108	28.197	75.5592	1791.29	531.249	561.353	531.249	502.989	515.121	642.913	482.693	100	105.667	100	94.6805	96.9642	121.019	90.86	121.019	7468.13	7.19366	7.73747	7.21886	6.67899	5.86997	5.96912	4.87165	100	107.56	100.35	92.8456	81.5992	82.9775	67.7215	107.56	5912.13	12.8241
[truncated: 78 more columns]

## Sheet: HIIT2
Subject	FGF-21																Follistatin																Myostatin																Irisin
	Absolute							Relative							Peak	AUC	Absolute							Relative							Peak	AUC	Absolute							Relative							Peak	AUC	Absolute
	Pre	0	1	3	24	48	72	Pre	0	1	3	24	48	72			Pre	0	1	3	24	48	72	Pre	0	1	3	24	48	72			Pre	0	1	3	24	48	72	Pre	0	1	3	24	48	72			Pre
1	65.2876	60.5676	132.456	34.5785	70.9529	82.1769	22.5183	100	92.7704	202.88	52.9634	108.677	125.869	34.491	202.88	6839.78	107.489	73.0756	114.801	282.284	282.284	249.103	282.284	100	67.9845	106.803	262.617	262.617	231.748	262.617	262.617	17836.5	3.28005	5.94415	5.8216	5.33279	4.54319	3.75944	4.37188	100	181.221	177.485	162.583	138.51	114.615	133.287	181.221	9693.23	13.3851
2	59.102	38.7643	41.2941	49.2534	88.6623	59.3948	43.8377	100	65.5888	69.8692	83.3363	150.016	100.495	74.173	150.016	7773.28	139.058	92.804	153.537	449.545	117.235	141.474	222.953	100	66.7378	110.412	323.28	84.3067	101.738	160.331	323.28	10179.3	10.2895	14.9408	13.3913	12.1427	11.3356	12.5321	11.7761	100	145.204	130.145	118.01	110.166	121.795	114.447	145.204	8400.12	17.9323
3	162.752	63.5122	119.748	129.755	93.3467	118.758	59.102	100	39.0238	73.5768	79.7252	57.3551	72.9684	36.3141	79.7252	4524.22	58.1355	14.5784	117.235	246.729	87.8894	102.603	390.778	100	25.0766	201.658	424.403	151.18	176.49	672.185	672.185	20899.2	5.51584	7.94464	8.4557	7.80945	6.118	5.97481	5.37344	100	144.033	153.299	141.582	110.917	108.321	97.4184	153.299	8194.52	21.4917
4	80.7001	39.9824	49.3878	38.3038	83.124	72.4414	83.4708	100	49.5445	61.1992	47.4644	103.004	89.7662	103.433	103.433	6375.58	348.109	211.397	243.394	968.132	416.564	392.034	310.905	100	60.7273	69.9189	278.111	119.665	112.618	89.3125	278.111	9800.56	3.66968	4.78141	3.97634	4.02948	3.74345	4.29637	3.66968	100	130.295	108.357	109.805	102.01	117.077	100	130.295	7795.53	23.6155
5	15.2278	15.9224	16.2691	17.996	20.0563	17.996	23.1276	100	104.562	106.838	118.178	131.708	118.178	151.877	151.877	9193.83	567.587	609.807	423.121	833.351	592.879	603.029	534.048	100	107.438	74.5473	146.823	104.456	106.244	94.0909	146.823	7883.22	7.00007	7.19286	8.77913	7.52312	5.46978	7.47746	7.55738	100	102.754	125.415	107.472	78.1389	106.82	107.961	125.415	7092.76	22.7812
6	40.9895	19.0276	48.3789	26.1814	44.6827	33.264	36.2889	100	46.4207	118.028	63.8734	109.01	81.1525	88.5321	118.028	6397.57	149.145	157.123	182.653	618.291	344.867	248.201	217.791	100	105.349	122.467	414.557	231.229	166.416	146.026	414.557	15952.7	5.45877	7.07939	4.47892	6.26867	4.25354	3.07533	3.51216	100	129.688	82.0499	114.836	77.9211	56.3373	64.3397	129.688	5385.93	15.6472
7	37.2813	27.8404	21.2354	30.059	61.425	42.5919	10.5449	100	74.6765	56.96	80.6275	164.761	114.245	28.2847	164.761	7838.4	353.904	374.904	305.449	602.649	389.585	402.158	345.493	100	105.934	86.3084	170.286	110.082	113.635	97.6235	170.286	8516.29	2.57731	4.54646	3.94212	4.23887	4.52658	4.11017	5.43516	100	176.403	152.954	164.469	175.632	159.475	210.884	210.884	12518.7	20.7591
8	26.1213	19.2895	27.5945	16.1332	35.2768	25.631	18.3178	100	73.846	105.64	61.7628	135.05	98.1233	70.1259	135.05	7140.76	45.127	63.8732	68.4931	107.022	179.496	265.206	118.161	100	141.541	151.779	237.157	397.758	587.689	261.841	587.689	29221.9	6.93327	10.527	9.60229	8.65727	6.97413	6.47494	6.50542	100	151.833	138.496	124.866	100.589	93.3894	93.829	151.833	7350.17	18.5101
9	8.58975	5.37865	38.0356	13.9492	3.3619	5.62793	5.87673	100	62.6171	442.802	162.393	39.1384	65.5191	68.4156	442.802	5837.09	633.959	296.995	542.14	3088.81	567.177	1012.45	594.302	100	46.8477	85.5167	487.226	89.4659	159.703	93.7446	487.226	12725.6	3.89274	5.74678	1.21345	4.29833	3.42971	3.59697	3.37074	100	147.628	31.1721	110.419	88.1053	92.4019	86.5904	147.628	6629.49	22.4616
10	9.81294	8.83477	7.6074	7.6074	8.09906	6.12508	8.83477	100	90.0318	77.5241	77.5241	82.5345	62.4184	90.0318	90.0318	5488.28	54.5589	70.7948	33.122	70.7948	144.636	66.186	47.4975	100	129.759	60.7087	129.759	265.102	121.311	87.0573	265.102	11569.1	4.29833	5.98881	6.05953	5.57575	5.35492	6.96392	5.35492	100	139.329	140.974	129.719	124.581	162.014	124.581	162.014	9959.3	26.2961
11	30.2522	23.5701	40.875	19.9588	17.5634	15.9259	27.5668	100	77.9121	135.114	65.9747	58.0565	52.644	91.1235	135.114	4663.55	296.63	293.402	252.783	576.851	288.555	194.72	233.065	100	98.9118	85.2182	194.468	97.2778	65.6439	78.5708	194.468	7120.72	6.53145	6.27342	5.67574	5.51665	5.07337	5.02081	5.29462	100	96.0495	86.8987	84.463	77.6761	76.8713	81.0635	96.0495	5715.08	23.1544
12	49.5562	30.4941	51.3626	40.4122	80.0965	40.875	48.1973	100	61.5345	103.645	81.5483	161.628	82.482	97.2579	161.628	7907.32	301.467	214.828	311.123	530.616	269.097	335.175	362.314	100	71.2609	103.203	176.011	89.2625	111.181	120.184	176.011	8333.53	4.37249	5.84589	5.0103	5.21024	4.40372	4.6645	4.0299	100	133.697	114.587	119.16	100.714	106.678	92.1648	133.697	7541.39	24.0554
13	25.0831	11.9382	39.2523	8.88386	0.89403	168.205	31.2181	100	47.5947	156.489	35.4177	3.56427	670.591	124.459	670.591	18333.7	191.344	204.804	158.84	848.062	231.414	476.616	137.816	100	107.035	83.0128	443.214	120.941	249.089	72.0253	443.214	14838.6	4.15429	5.85654	5.45313	5.89917	4.29968	0.995116	1.31119	100	140.976	131.265	142.002	103.5	23.954	31.5624	142.002	5182.8	14.8851
14	187.25	143.05	116.106	108.414	274.918	314.156	239.958	100	76.3954	62.0058	57.8982	146.819	167.774	128.148	167.774	9664.81	336.972	302.385	345.525	694.232	278.206	336.972	300.201	100	89.7359	102.538	206.021	82.5606	100	89.0879	206.021	7894.58	5.83281	7.99191	7.63597	7.31975	4.69999	7.18106	8.00466	100	137.016	130.914	125.493	80.5784	123.115	137.235	137.235	8122.63	16.0821
15	197.837	95.4484	220.792	141.04	131.086	31.7401	42.2217	100	48.2459	111.603	71.2912	66.2594	16.0435	21.3417	111.603	3143.36	549.331	478.622	400.352	1953.42	753.194	486.76	258.139	100	87.1281	72.88	355.6	137.111	88.6096	46.9915	355.6	10017.8	14.1472	12.7699	12.081	8.55523	10.2111	3.24646	8.33699	100	90.2641	85.3947	60.4728	72.1776	22.9477	58.9302	90.2641	3750.56	13.17
16	18.1309	9.4273	54.1411	19.7486	19.4261	36.9984	57.8036	100	51.9957	298.612	108.922	107.144	204.062	318.812	318.812	12860.5	617.15	258.139	370.985	1768.87	603.243	113.612	230.914	100	41.8276	60.1126	286.618	97.7466	18.4091	37.4162	286.618	6497.31	6.554	8.4011	7.26928	6.16776	4.94529	6.91705	6.50406	100	128.183	110.914	94.1069	75.4546	105.539	99.238	128.183	6734.22	13.5295
17	23.1302	15.3834	16.5508	16.5508	23.1302	27.0578	106.332	100	66.508	71.5549	71.5549	100	116.98	459.71	459.71	11537.5	264.822	206.521	138.974	320.288	225.802	246.956	556.451	100	77.985	52.4784	120.945	85.2657	93.2535	210.123	210.123	8186.61	5.07777	7.49077	5.89048	6.09878	6.08488	6.40554	3.56424	100	147.521	116.005	120.108	119.834	126.149	70.1929	147.521	8195.14	14.83
[truncated: 78 more columns]

## Sheet: RT
Subject	FGF-21																Follistatin																Myostatin																Irisin
	Absolute							Relative							Peak	AUC	Absolute							Relative							Peak	AUC	Absolute							Relative							Peak	AUC	Absolute
	Pre	0	1	3	24	48	72	Pre	0	1	3	24	48	72			Pre	0	1	3	24	48	72	Pre	0	1	3	24	48	72			Pre	0	1	3	24	48	72	Pre	0	1	3	24	48	72			Pre
1	44.4048	16.6094	13.4205	56.1842	105.091	62.9218	48.1081	100	37.4045	30.2232	126.527	236.665	141.7	108.34	236.665	11545	260.965	107.489	73.0756	686.745	241.979	155.945	163.163	100	41.189	28.0021	263.156	92.7246	59.7572	62.523	263.156	7359.64	4.33161	7.02237	6.0873	6.29212	1.65915	5.06894	5.93393	100	162.119	140.532	145.261	38.3034	117.022	136.991	162.119	7276.61	16.6882
2	89.9072	36.8062	29.8805	75.4724	153.517	99.6611	97.1259	100	40.938	33.2348	83.9448	170.751	110.849	108.029	170.751	8834.3	172.77	65.6235	139.058	630.342	294.111	90.3481	175.169	100	37.9831	80.487	364.844	170.233	52.2937	101.389	364.844	10637.4	11.97	18.6605	17.7281	17.118	10.4171	13.2277	11.8838	100	155.894	148.104	143.007	87.0266	110.507	99.2796	155.894	7746.3	19.4539
3	63.8076	73.0568	70.9529	67.665	129.755	86.4911	88.041	100	114.495	111.198	106.045	203.353	135.55	137.979	203.353	10927.9	191.934	70.5953	11.9035	477.729	114.801	70.5953	55.6306	100	36.781	6.20188	248.903	59.813	36.781	28.9842	248.903	5466.42	6.34339	10.0136	8.51844	8.60214	6.42547	5.83181	6.85738	100	157.859	134.288	135.608	101.294	91.9352	108.103	157.859	7622.64	19.8649
4	86.5994	37.2965	43.3395	81.0459	114.288	136.403	143.575	100	43.0678	50.046	93.5872	131.973	157.511	165.792	165.792	9912.03	309.292	261.029	310.905	648.95	253.01	270.661	275.481	100	84.3958	100.522	209.818	81.803	87.51	89.0683	209.818	7615.51	4.15735	6.11237	5.42577	5.46978	2.87988	3.12699	2.92091	100	147.026	130.51	131.569	69.272	75.2159	70.2589	147.026	5989.23	20.7301
5	24.4867	23.4677	14.8798	22.7873	22.1061	16.6153	20.3986	100	95.8385	60.7668	93.06	90.2779	67.8543	83.305	95.8385	5868.68	930.012	826.267	771.707	1296.33	794.514	401.835	475.837	100	88.8447	82.9782	139.389	85.4305	43.2074	51.1646	139.389	5345	6.76276	7.87801	5.6131	6.19046	5.64623	6.3134	5.7015	100	116.491	83.0001	91.5374	83.49	93.3554	84.3073	116.491	6366.17	26.7265
6	63.9147	74.4989	47.0344	51.7436	143.196	130.801	74.8423	100	116.56	73.5892	80.9572	224.042	204.649	117.097	224.042	12457.3	189.038	128.392	109.208	285.128	249.804	185.846	299.618	100	67.9186	57.7702	150.831	132.145	98.3112	158.496	158.496	9089.85	6.35818	9.00033	6.75149	6.63884	7.12475	5.75683	4.6515	100	141.555	106.186	104.414	112.056	90.5421	73.1577	141.555	7002.99	18.3608
7	33.0332	25.631	26.3665	57.4137	44.6348	61.1561	26.8574	100	77.5918	79.8183	173.806	135.121	185.135	81.3043	185.135	10616.4	533.794	370.707	226.838	418.908	391.682	347.596	439.827	100	69.4475	42.4953	78.4774	73.3769	65.118	82.3962	82.3962	5203.52	3.63636	4.13986	3.74475	4.09039	3.07632	3.58712	3.16457	100	113.846	102.981	112.486	84.5989	98.646	87.0259	113.846	6820.27	26.8114
8	18.3178	10.0571	12.9778	17.1039	29.812	21.2354	12.4919	100	54.9034	70.8484	93.3733	162.749	115.928	68.1955	162.749	8469.99	157.761	45.127	63.8732	567.177	303.336	129.233	159.941	100	28.6047	40.4874	359.518	192.276	81.9172	101.382	359.518	11718.3	5.28476	8.29284	7.17876	7.44556	4.98474	5.86771	5.23469	100	156.92	135.839	140.887	94.3228	111.031	99.0525	156.92	7878.05	22.0011
9	5.87673	9.07958	9.56866	6.12508	5.12886	7.11462	5.12886	100	154.501	162.823	104.226	87.2742	121.064	87.2742	162.823	7436.59	280.059	192.466	135.848	1417.84	400.064	483.703	606.823	100	68.7234	48.5067	506.264	142.85	172.714	216.677	506.264	15888.5	2.93916	4.96477	4.09039	4.09039	3.57728	3.59697	5.13463	100	168.918	139.169	139.169	121.711	122.381	174.697	174.697	9665.66	23.641
10	17.8329	0.89403	0.894	4.42671	32.8966	44.3249	39.9488	100	5.01337	5.01321	24.8233	184.471	248.557	224.017	248.557	13099.7	88.3617	62.8257	54.5955	70.8573	118.096	119.91	167.476	100	71.1005	61.7864	80.19	133.651	135.704	189.535	189.535	9588.87	6.5099	7.52056	6.18767	5.93115	5.76076	6.04858	8.34927	100	115.525	95.0501	91.1097	88.4922	92.9136	128.255	128.255	7008.16	13.6884
11	20.221	0.225252	3.64879	27.0736	52.7137	48.6507	29.5242	100	1.11395	18.0446	133.888	260.687	240.595	146.007	260.687	14959.2	213.161	128.913	155.366	352.748	216.493	112.628	165.754	100	60.4765	72.8866	165.484	101.563	52.8369	77.76	165.484	6529.01	6.24125	8.74038	7.90572	7.5425	5.85654	5.67574	6.18767	100	140.042	126.669	120.849	93.8361	90.9392	99.1415	140.042	7133.34	31.7384
12	30.9771	2.38718	2.387	22.8064	245.433	56.3034	56.5272	100	7.70626	7.70569	73.6232	792.303	181.758	182.481	792.303	25240.9	405.245	170.913	170.913	665.262	397.306	239.656	182.869	100	42.1753	42.1753	164.163	98.041	59.1386	45.1254	164.163	6138.98	3.80239	6.14484	5.61205	4.13354	3.99883	4.31008	4.48706	100	161.605	147.593	108.709	105.166	113.352	118.006	161.605	8055.11	20.5125
13	57.6454	26.0819	26.082	6.92149	26.0819	51.1371	68.5516	100	45.2455	45.2456	12.007	45.2455	88.7098	118.919	118.919	4802.66	257.687	165.754	150.134	219.819	238.01	196.405	194.72	100	64.3237	58.262	85.3044	92.3639	76.2183	75.5643	92.3639	5914.76	3.85404	7.44385	5.84589	6.39154	2.18521	5.4743	5.46371	100	193.144	151.682	165.84	56.6993	142.041	141.766	193.144	8617.16	14.6434
14	144.057	48.6459	36.6902	111.609	216.962	418.307	277.047	100	33.7684	25.4691	77.4755	150.608	290.375	192.317	290.375	13611.5	336.972	287.04	379.41	515.121	414.917	154.727	293.634	100	85.1822	112.594	152.868	123.131	45.917	87.1389	152.868	6887.58	4.93302	7.44606	5.98152	8.14505	5.3265	5.42509	5.83281	100	150.943	121.255	165.113	107.976	109.975	118.24	165.113	8643.91	18.3769
15	366.497	181.493	126.819	140.038	343.783	312.785	352.558	100	49.5209	34.6029	38.2099	93.8025	85.3446	96.1966	96.1966	5829.26	634.994	319.758	336.972	676.495	638.955	553.341	704.075	100	50.356	53.067	106.536	100.624	87.1411	110.879	110.879	7015.91	10.5428	15.8274	15.4313	15.7832	10.5295	9.39692	10.0658	100	150.125	146.368	149.706	99.8738	89.1314	95.4761	150.125	7548.27	18.2326
16	38.23	12.173	2.77069	26.4279	101.115	51.3941	74.3382	100	31.8416	7.24743	69.1288	264.492	134.434	194.45	264.492	12332.7	476.584	332.683	339.114	735.527	464.338	260.382	264.859	100	69.8056	71.155	154.333	97.4304	54.6351	55.5744	154.333	6086.79	7.20626	8.46527	5.47442	8.63244	7.15588	6.76661	7.26928	100	117.471	75.9676	119.791	99.3009	93.8991	100.875	119.791	7248.62	11.1346
17	20.2932	6.53242	8.44355	33.9858	86.764	43.3156	21.9991	100	32.1902	41.6077	167.474	427.551	213.449	108.406	427.551	18048	391.709	294.305	274.798	400.295	343.199	372.144	262.303	100	75.1335	70.1536	102.192	87.6158	95.0051	66.9636	102.192	6373.05	6.21016	7.84701	7.6188	7.88989	5.50347	5.72433	5.20106	100	126.358	122.683	127.048	88.6204	92.1768	83.7508	127.048	6919.47	15.947
[truncated: 71 more columns]
